# Supplementary material for: Radiomics-Based Predictive Model of Radiation-Induced Liver Disease in Hepatocellular Carcinoma Patients Receiving Stereo-Tactic Body Radiotherapy
Source: Biomedicines. 2022 Mar 3;10(3):597. doi: 10.3390/biomedicines10030597 (PMC8945465; doi:10.3390/biomedicines10030597)
Supplement: Supplementary file 1 [file biomedicines-10-00597-s001.zip]

Archive with 1 entries (1 files):
- biomedicines-1578756-supplementary.pdf
